# Supplementary material for: Polycation–Polyanion Architecture of the Intermetallic Compound Mg3−xGa1+xIr
Source: Molecules. 2022 Jan 20;27(3):659. doi: 10.3390/molecules27030659 (PMC8840708; doi:10.3390/molecules27030659)
Supplement: Supplementary file 1 [file molecules-27-00659-s001.zip]

Archive with 1 entries (1 files):
- molecules-1543267-supplementary.pdf
